# Supplementary material for: Multivariate Relationships among Carcass Traits and Proximate Composition, Lipid Profile, and Mineral Content of Longissimus lumborum of Grass-Fed Male Cattle Produced under Tropical Conditions
Source: Foods. 2021 Jun 12;10(6):1364. doi: 10.3390/foods10061364 (PMC8231157; doi:10.3390/foods10061364)
Supplement: Supplementary file 1 [file foods-10-01364-s001.zip]

Archive with 1 entries (1 files):
- foods-1231610-supplementary.pdf
